# Supplementary material for: Phenotype and animal domestication: A study of dental variation between domestic, wild, captive, hybrid and insular Sus scrofa
Source: BMC Evol Biol. 2015 Feb 4;15(1):6. doi: 10.1186/s12862-014-0269-x (PMC4328033; doi:10.1186/s12862-014-0269-x)
Supplement: Additional file 2: Table S1. — M2 size (lower triangle) and shape (upper triangle) differences between groups. The table shows p-values of pairwise Wilcoxon tests for size and MANOVA for shape. Results are provided for each tooth separately. P-values were adjusted for multiple comparisons. WB: wild boar, DP: domestic pig, Hann. Braunschw.: Hannover Braunschweiger Landschwein, LS: Landschwein. Table S2. M3 size (lower triangle) and shape (upper triangle) differences between groups. The table shows p-values of pairwise Wilcoxon tests for size and MANOVA for shape. Results are provided for each tooth separately. P-values were adjusted for multiple comparisons. WB: wild boar, DP: domestic pig, Hann. Braunschw.: Hannover Braunschweiger Landschwein, LS: Landschwein. Table S3. M2 size (lower triangle) and shape (upper triangle) differences between groups for lower M2. The table shows p-values of pairwise Wilcoxon tests for size and MANOVA for shape. Results are provided for each tooth separately. P-values were adjusted for multiple comparisons. WB: wild boar, DP: domestic pig, Hann. Braunschw.: Hannover Braunschweiger Landschwein, LS: Landschwein. Table S4. M3 size (lower triangle) and shape (upper triangle) differences between groups. The table shows p-values of pairwise Wilcoxon tests for size and MANOVA for shape. Results are provided for each tooth separately. P-values were adjusted for multiple comparisons. WB: wild boar, DP: domestic pig, Hann. Braunschw.: Hannover Braunschweiger Landschwein, LS: Landschwein. [file 12862_2014_269_MOESM2_ESM.xlsx]

## Sheet: supTable1-upperM2
	Algeria (WB)	Berkshire (DP)	Cornwall (DP)	crosses	Deutsches Edelschwein (DP)	Corsican breed (DP)	Sardinian breed (DP)	Corsican + Sardinian (WB)	France (WB)	Germany (WB)	Hann. Braunschw. (DP)	Iran (WB)	Iraq (WB)	Mangalitza (DP)	Morocco (WB)	Poland (WB)	Russia (WB)	Switzerland (WB)	Syria (WB)	Tamworth (DP)	Turkey (WB)	Veredeltes LS (DP)	Captive
Algeria (WB)	-	0.182	0.038	0.66	0.011	0.011	0.085	0.27	0.069	0.267	0.02	0.034	0.026	0.146	0.045	0.848	0.075	0.2	0.122	0.269	0.182	0.035	0.365
Berkshire (DP)	0.01053	-	0.096	0	0.123	0.06	0.52	0	0	0	0.014	0	0.008	0	0.104	0	0	0	0	0.362	0	0.225	0
Cornwall (DP)	1	0.03235	-	0	0.332	0.004	0.064	0	0	0	0.031	0	0.018	0	0.009	0	0	0	0.015	0.136	0	0.035	0
Crosses	0.91467	1e-05	0.89336	-	0	0	0.004	0	0	0	0.012	0	0.037	0	0.037	0	0.002	0	0.29	0.092	0	0.011	0
Deutsches Edelschwein (DP)	0.95366	0.00058	0.69512	0.68551	-	0.09	0.383	0	0	0	0.087	0	0.009	0	0	0	0.004	0	0.009	0.572	0.002	0	0
Corsican breed (DP)	0.06693	0.63782	0.03221	0.00028	0.00378	-	0.717	0	0	0	0.006	0	0.017	0	0.002	0	0	0	0.002	0.044	0	0.002	0.002
Sardinian breed (DP)	0.16477	0.61757	0.16477	0.05964	0.1614	0.81334	-	0.011	0.347	0.076	0.029	0.004	0.036	0.105	0.206	0.004	0.03	0	0.121	0.549	0.038	0.044	0.161
Corsican + Sardinian (WB)	0.00131	0.00018	0.00024	1.2e-11	4e-05	0.08122	0.00576	-	0	0	0	0	0	0	0.024	0	0	0	0	0.027	0	0	0
France (WB)	0.17679	0.00223	0.20041	0.00277	0.04581	0.00527	0.07417	6.5e-08	-	0	0	0	0.009	0.004	0.066	0	0	0	0.009	0.784	0	0.002	0
Germany (WB)	0.0454	5.8e-06	0.02823	2.4e-07	0.0022	0.00037	0.00956	4.3e-09	0.1025	-	0.006	0	0.155	0.549	0.121	0	0.049	0	0.257	0.49	0	0.581	0
Hann. Braunschw. (DP)	0.26354	0.01838	0.32969	0.1164	0.22623	0.06693	0.41703	0.00131	0.05377	0.00388	-	0.002	0.068	0.006	0.02	0.088	0.044	0	0.015	0.069	0	0.082	0
Iran (WB)	0.00371	3.6e-05	0.00277	2.3e-07	0.00028	0.00059	0.00371	5.3e-07	0.00407	0.03101	0.00371	-	0.405	0.006	0.009	0	0.054	0	0.034	0.063	0.063	0.002	0
Iraq (WB)	0.10297	0.00251	0.12688	0.0087	0.02242	0.01118	0.05737	0.00038	0.26101	0.66636	0.03235	0.46103	-	0	0.008	0.265	0.077	0.018	0.198	0.147	0.206	0.075	0.049
Mangalitza (DP)	0.64541	0.00028	0.71716	0.56393	0.8955	0.00149	0.24115	1.2e-06	0.01628	0.00028	0.24115	1.9e-05	0.01983	-	0.088	0	0.006	0.002	0.002	0.088	0	0	0
Morocco (WB)	1	0.09099	0.68234	0.77378	0.71025	0.10675	0.26354	0.00223	0.58505	0.22666	0.41703	0.05516	0.35261	0.34707	-	0.332	0.152	0	0.029	0.314	0.173	0.004	0.334
Poland (WB)	0.12021	1e-05	0.09951	8.4e-05	0.00779	0.00043	0.01667	1.4e-08	0.50903	0.32969	0.00676	0.01326	0.46713	0.00187	0.44131	-	0.006	0	0.988	0.577	0	0	0
Russia (WB)	0.01474	0.00058	0.0067	3.6e-06	0.0023	0.00378	0.01474	4e-05	0.00183	0.00316	0.01474	0.10876	0.08202	0.00039	0.04677	0.00231	-	0	0.084	0.121	0.009	0.006	0.008
Switzerland (WB)	0.34402	1.4e-08	0.28206	0.00956	0.05324	3.6e-06	0.02324	1.1e-12	0.19314	0.00149	0.00368	3.6e-05	0.0871	0.01634	0.87349	0.06381	5.4e-05	-	0	0.014	0	0	0
Syria (WB)	0.03235	0.00251	0.05516	0.00383	0.0071	0.01118	0.03235	0.00038	0.32491	0.75935	0.03235	0.2224	1	0.00196	0.25498	0.55535	0.05516	0.05359	-	0.054	0.988	0	0.031
Tamworth (DP)	0.56393	0.00595	0.81334	0.32949	0.1614	0.02132	0.16477	0.00131	0.56393	0.13261	0.09511	0.00639	0.16344	0.34707	1	0.32023	0.01474	0.84478	0.25498	-	0.599	0.254	0.109
Turkey (WB)	0.01667	1.3e-06	0.01637	4.7e-06	0.0008	7.8e-05	0.00407	4e-09	0.10431	0.63086	0.00099	0.12688	0.99742	1.9e-05	0.16477	0.21469	0.00616	0.00307	1	0.09303	-	0	0
Veredeltes LS (DP)	0.48951	0.00106	0.61387	0.33887	0.32969	0.00378	0.11462	4e-05	0.25498	0.03235	0.04677	0.00028	0.05516	0.15692	0.95366	0.11462	0.0023	0.69512	0.03521	1	0.00905	-	0.009
Captive	0.48719	0.00027	0.38576	0.04677	0.12688	0.00153	0.09951	4e-09	0.34707	0.02132	0.0328	0.00112	0.1614	0.02835	0.71025	0.20159	0.00046	0.8955	0.07415	0.8332	0.01394	0.71493	-

## Sheet: supTable2-upperM3
	Berkshire (DP)	Cornwall (DP)	crosses	Corsican + Sardinian (WB)	France (WB)	Germany (WB)	Hann. Braunschw. (DP)	Iran (WB)	Iraq (WB)	Mangalitza (DP)	Poland (WB)	Russia (WB)	Switzerland (WB)	Tamworth (DP)	Turkey (WB)	Veredeltes LS (DP)	Captive
Berkshire (DP)	-	0.283	0.002	0.004	0.008	0	0.154	0	0.096	0.09	0	0.042	0.015	0.237	0.002	0.002	0.013
Cornwall (DP)	0.73016	-	0.004	0	0.025	0	0.166	0	0.013	0.35	0	0	0.002	0.327	0.009	0.013	0.002
crosses	0.63354	0.8005	-	0	0.853	0	0	0	0	0.009	0	0	0.014	0.004	0.002	0	0
Corsican + Sardinian (WB)	0.00033	1.4e-05	1.6e-08	-	0.004	0	0.013	0	0.004	0.046	0	0.104	0.022	0.035	0.002	0	0.015
France (WB)	0.02313	0.03174	0.014	3.1e-06	-	0.012	0.026	0.002	0.08	0.012	0	0.002	0.368	0.355	0.111	0.019	0.002
Germany (WB)	0.00497	0.00142	0.00013	2.7e-10	0.28359	-	0	0	0.011	0.433	0	0.014	0.063	0.023	0.004	0	0
Hann. Braunschw. (DP)	0.97369	0.69055	0.52047	0.00092	0.08791	0.01333	-	0.006	0.092	0.099	0.002	0.03	0.012	0.299	0	0.024	0.034
Iran (WB)	0.00241	0.00035	0.00013	4.4e-07	0.06998	0.50536	0.00455	-	0.239	0	0	0	0.004	0.002	0	0	0
Iraq (WB)	0.00892	0.02118	0.00883	0.00033	0.50282	0.88371	0.06061	0.50282	-	0.014	0	0.008	0.033	0.327	0.108	0.029	0.016
Mangalitza (DP)	0.64039	0.69055	0.1533	0.00092	0.01426	0.0018	1	0.0027	0.01455	-	0.012	0.009	0.004	0.266	0.004	0.013	0.006
Poland (WB)	0.18891	0.14631	0.14875	6.1e-11	0.6418	0.07996	0.15693	0.06389	0.38792	0.09881	-	0.075	0	0.05	0.031	0	0
Russia (WB)	0.00892	0.00485	0.00131	0.00033	0.06307	0.24026	0.02181	0.53435	0.26849	0.01455	0.05946	-	0.004	0.093	0.016	0	0.105
Switzerland (WB)	0.75027	0.77639	0.97886	6.2e-05	0.18228	0.02313	0.5429	0.0203	0.06038	0.48186	0.35243	0.02118	-	0.239	0.013	0	0
Tamworth (DP)	1	1	0.49851	0.00092	0.08791	0.02066	0.89385	0.01714	0.06061	1	0.20329	0.03925	0.63592	-	0.013	0.038	0.048
Turkey (WB)	0.04383	0.01455	0.01455	6.2e-05	0.63592	0.7527	0.04158	0.31184	0.89804	0.01921	0.51931	0.38792	0.2015	0.11528	-	0	0
Veredeltes LS (DP)	0.02811	0.04753	0.0203	3e-05	0.87192	0.15339	0.07925	0.02118	0.32376	0.00883	0.87192	0.05435	0.18228	0.18115	0.38792	-	0
Captive	0.64039	0.48993	0.15279	0.00013	0.0141	0.001	1	0.00138	0.02118	0.82812	0.02118	0.0151	0.38792	0.73016	0.02306	0.02118	-

## Sheet: supTable3-LowerM2
	Corsican breed (DP)	Sardinian breed (DP)	Berkshire (DP)	Hann. Braunschw. (DP)	Deutsches Edelschwein (DP)	Cornwall (DP)	Mangalitza (DP)	Tamworth (DP)	Feral	crosses	Corsican + Sardinian (WB)	Algeria (WB)	Morocco (WB)	France (WB)	Switzerland (WB)	Germany (WB)	Poland (WB)	Syria (WB)	Iraq (WB)	Turkey (WB)	Iran (WB)	Russia (WB)
Corsican breed (DP)	NA	0.0310067	0	0	0.00333574	0.00169853	0	0	0	0.00169853	0	0.00333574	0	0	0	0	0	0.00169853	0	0.0533077	0	0.00657651
Sardinian breed (DP)	1	NA	0.0647664	0.317176	0.339115	0.273279	0.0533077	0.239183	0.131035	0.0324482	0.496762	0.272777	0.3388	0.059943	0.460865	0.415568	0.354122	0.252792	0.242299	0.605902	0.0926766	0.0812
Berkshire (DP)	1	1	NA	0.338483	0.507643	0.748	0.643346	0.88533	0.0454426	0.176	0.224038	0.971307	0.444804	0.285245	0.00169853	0.0283823	0.433197	0.69825	0.15576	0.0353023	0.777995	0.00657651
Hann. Braunschw. (DP)	1	1	1	NA	0.525303	0.578865	0.175197	0.0573822	0.344443	0.18067	0.69511	0.85506	0.648949	0.135252	0.0915676	0.0727222	0.338483	0.979239	0.582664	0.0812	0.306797	0.03388
Deutsches Edelschwein (DP)	1	1	0.78195	1	NA	0.995	0.21058	0.457448	0.532737	0.5599	0.476721	0.847517	0.679161	0.578865	0.250978	0.114478	0.495805	0.69511	0.360243	0.184028	0.595394	0.0465
Cornwall (DP)	1	1	0.66667	1	1	NA	0.219577	0.666859	0.0521613	0.454015	0.150911	0.929066	0.869827	0.217636	0.012878	0.00657651	0.083494	0.131035	0.0779448	0.0367152	0.867659	0.0465
Mangalitza (DP)	1	1	0.18415	1	1	1	NA	0.271255	0.00333574	0.131616	0.281111	0.426105	0.581858	0.0238144	0.00333574	0	0.0295556	0.542492	0.173576	0.0113077	0.652361	0
Tamworth (DP)	1	1	1	1	1	1	1	NA	0.0647664	0.532737	0.696683	0.847517	0.690345	0.334264	0.1045	0.0586667	0.317176	0.825371	0.187367	0.131616	0.484592	0.0767631
Feral	0.00025	1	0.62115	0.91956	0.13622	0.03578	0.00536	0.5752	NA	0.138867	0	0.16275	0.0546134	0.0411683	0	0.00169853	0	0.209884	0.0295556	0	0.0295556	0.271765
crosses	1	0.42956	0.00047	0.34057	1	1	1	1	1.9e-09	NA	0	0.645077	0.161897	0	0	0	0	0.238574	0.0454426	0.0176458	0.0727222	0.174389
Corsican + Sardinian (WB)	1	0.48786	0.00834	0.33879	1	1	1	1	4.3e-07	1	NA	0.847688	0.290262	0	0	0.0295556	0.00169853	0.908769	0.863427	0.147362	0.109674	0
Algeria (WB)	1	1	0.78195	1	1	1	1	1	0.07224	1	1	NA	0.650659	0.567349	0.299154	0.286926	0.448277	0.983128	0.496762	0.242894	0.880146	0.0812
Morocco (WB)	1	1	1	1	1	1	1	1	0.31166	1	1	1	NA	0.0612114	0.020782	0.00657651	0.0478447	0.506638	0.433125	0.0465	0.344443	0.0647664
France (WB)	0.01092	0.00253	5.1e-06	0.00253	0.22838	0.22736	0.01534	1	1.2e-11	4.1e-07	0.08715	1	1	NA	0	0	0	0.288598	0.083494	0.0253151	0	0.139798
Switzerland (WB)	1	0.01131	1.4e-05	0.00583	1	1	1	1	4.4e-11	1	1	1	1	0.01037	NA	0	0	0.126371	0.0674348	0.00333574	0	0.439015
Germany (WB)	0.00278	0.17475	0.00452	0.17475	0.65686	0.5752	0.08359	1	1.3e-07	4.6e-08	0.02302	1	1	1	0.00013	NA	0.00816254	0.11345	0.0812	0.69511	0.00169853	0.0639245
Poland (WB)	0.01264	0.21777	0.00625	0.21777	1	1	0.29202	1	5e-07	6e-05	0.39886	1	1	1	0.0259	1	NA	0.401333	0.262048	0.799135	0.0113077	0.506638
Syria (WB)	0.78195	1	0.78195	1	1	1	1	1	0.07224	0.00489	0.89403	1	1	1	0.07001	1	1	NA	0.941148	0.164907	0.404977	0.272777
Iraq (WB)	1	1	0.37374	1	1	1	0.59307	1	0.01848	0.04541	0.91956	1	1	1	0.44909	1	1	1	NA	0.102054	0.765122	0.0223034
Turkey (WB)	0.03036	0.08772	0.00244	0.08772	0.08772	0.14809	0.01401	0.65686	1.5e-06	1.2e-05	0.03812	1	1	1	0.00583	1	1	1	1	NA	0.0113077	0.930066
Iran (WB)	0.02977	0.17692	0.00778	0.17692	0.17692	0.05721	0.02015	0.5978	1.4e-05	3.9e-07	0.04583	0.93846	1	1	0.00108	1	1	1	1	1	NA	0.00816254
Russia (WB)	0.0045	0.5752	0.05532	0.5752	0.5752	0.23776	0.11122	1	0.00057	3e-06	0.00253	0.5752	1	0.00103	4.7e-06	0.07406	0.1295	1	1	0.84854	0.71963	NA

## Sheet: supTable4-LowerM3
	Algeria (WB)	Berkshire (DP)	Cornwall (DP)	crosses	Deutsches Edelschwein (DP)	Corsican breed (DP)	France (WB)	Germany (WB)	Hann. Braunschw. (DP)	Iran (WB)	Iraq (WB)	Mangalitza (DP)	Poland (WB)	Russia (WB)	Corsican + Sardinian (WB)	Switzerland (WB)	Turkey (WB)	Veredeltes LS (DP)	Captive
Algeria (WB)	-	0.037	0	0.004	0.006	0.007	0.297	0.007	0.006	0.006	0.097	0.298	0.01	0.277	0.674	0.056	0.002	0.007	0.323
Berkshire (DP)	0.16656	-	0.045	0	0.191	0.132	0	0	0.035	0	0.015	0.165	0	0	0	0	0	0	0.078
Cornwall (DP)	0.65381	0.30498	-	0	0.056	0.012	0	0	0.129	0	0.002	0.367	0	0	0	0	0	0.004	0.571
crosses	0.65593	0.0185	0.83165	-	0	0	0	0	0	0	0.006	0.125	0	0	0	0	0	0	0.839
Deutsches Edelschwein (DP)	0.92352	0.04765	0.65381	0.61064	-	0.038	0.002	0	0.039	0	0.044	0.169	0.002	0.015	0.002	0	0	0.104	0.292
Corsican breed (DP)	0.03393	0.11814	0.14763	0.00056	0.03393	-	0	0	0	0	0.007	0.043	0.015	0.035	0	0	0	0.009	0.112
France (WB)	0.46978	0.00057	0.03393	0.00728	0.23833	0.00173	-	0.137	0.002	0.01	0.788	0.554	0.002	0.072	0.002	0.224	0	0.002	0.392
Germany (WB)	0.02547	2.6e-06	8.9e-05	6.1e-08	0.00528	5.7e-05	0.01873	-	0	0.037	0.571	0.043	0	0.016	0	0.63	0	0	0.098
Hann. Braunschw. (DP)	0.23833	1	0.73508	0.29658	0.56943	0.51976	0.07443	0.00195	-	0	0.012	0.002	0	0	0	0	0	0.002	0.191
Iran (WB)	0.00758	0.00016	8.2e-05	9.8e-08	0.0026	0.00107	0.00201	0.07423	0.00122	-	0.268	0.102	0.004	0.073	0	0.092	0.002	0	0.112
Iraq (WB)	0.27581	0.01524	0.01063	0.00195	0.0549	0.03393	0.23833	0.69321	0.07081	0.08097	-	0.006	0.89	0.146	0.026	0.019	0	0.777	0.502
Mangalitza (DP)	0.30498	0.73548	0.82909	0.39784	0.49209	0.11633	0.08352	0.00633	0.77306	0.00824	0.09487	-	0.353	0.652	0.524	0.092	0.004	0.092	0.617
Poland (WB)	0.17952	0.0003	0.00371	0.00014	0.07232	0.0002	0.27982	0.3212	0.00992	0.03393	0.83219	0.04976	-	0.268	0	0.006	0	0	0.802
Russia (WB)	0.01524	0.0026	0.00171	3.8e-05	0.01524	0.00745	0.00287	0.03393	0.00407	0.44942	0.04765	0.03393	0.01591	-	0.002	0.493	0.039	0.004	0.11
Corsican + Sardinian (WB)	0.0026	0.00079	0.00079	6.1e-08	0.0026	0.00412	4.4e-06	5e-10	0.00042	1.4e-06	0.0026	0.00824	1.4e-10	0.00016	-	0.002	0	0	0.231
Switzerland (WB)	0.67972	0.00916	0.23822	0.14854	0.5979	0.00363	0.55866	0.03348	0.17174	0.00927	0.21303	0.21079	0.15884	0.00664	3.8e-05	-	0.004	0	0.149
Turkey (WB)	0.16656	0.0026	0.00417	0.00053	0.02801	0.00745	0.13283	0.99553	0.03189	0.18938	1	0.03393	0.60064	0.07081	0.00016	0.09203	-	0	0.002
Veredeltes LS (DP)	0.337	0.00107	0.00745	0.00217	0.06378	0.00363	0.67972	0.01825	0.08473	0.00135	0.08525	0.03658	0.41004	0.00272	3.8e-05	0.29948	0.07443	-	0.151
Captive	0.75165	0.83165	0.96145	0.9441	1	0.50408	0.61007	0.1884	0.81941	0.10102	0.43109	1	0.20775	0.07479	0.0026	0.77306	0.30498	0.41809	-
